# Supplementary material for: Nanopriming of Barley Seeds—A Shotgun Approach to Improve Germination under Salt Stress Conditions by Regulating of Reactive Oxygen Species
Source: Plants (Basel). 2023 Jan 15;12(2):405. doi: 10.3390/plants12020405 (PMC9864488; doi:10.3390/plants12020405)
Supplement: Supplementary file 1 [file plants-12-00405-s001.zip]

Archive with 1 entries (1 files):
- plants-2125476-supplementary.pdf
